# Supplementary material for: Optimization of use-wear detection and characterization on stone tool surfaces
Source: Sci Rep. 2021 Dec 17;11:24197. doi: 10.1038/s41598-021-03663-4 (PMC8683413; doi:10.1038/s41598-021-03663-4)
Supplement: Supplementary file 2 — Supplementary Information 2. [file 41598_2021_3663_MOESM2_ESM.xlsx]

## Sheet: SupTableS2
Supplementary Table S2: Roughness parameters values. Measurements were done before (0 cycle) and after use (10,000 cycles) on 30 different locations distributed on both faces of the flake. Unfiltered and filtered data are given.
Cycles	Location	Face	Processing	Sq	Sku	Sp	Sv	Sz	Sa	Smr	Smc	Sxp	Vm	Vv	Vmp	Vmc	Vvc	Vvv
0	Zone01	Dorsal	Unfiltered	2.83541	7.18794	14.0849	13.7408	27.8256	1.95581	0.0442446	2.79783	5.54094	0.263664	3.0615	0.263664	1.83363	2.71533	0.346168
0	Zone02	Dorsal	Unfiltered	1.01765	7.13404	5.15896	4.89941	10.0584	0.722805	0.0409178	1.11834	1.87953	0.063316	1.18166	0.063316	0.734699	1.04515	0.136509
0	Zone03	Dorsal	Unfiltered	1.34395	12.3372	7.99892	9.26547	17.2644	0.871331	0.0314055	1.23574	3.13191	0.0887839	1.32452	0.0887839	0.807222	1.12109	0.203423
0	Zone04	Dorsal	Unfiltered	1.14575	25.8602	13.4371	3.31295	16.7501	0.721357	0.0164295	0.959627	1.64913	0.126419	1.08605	0.126419	0.695254	0.987401	0.0986492
0	Zone05	Dorsal	Unfiltered	1.33483	8.29935	7.94129	6.98156	14.9228	0.916817	0.0927339	1.35026	2.36832	0.113392	1.46365	0.113392	0.89074	1.29708	0.166562
0	Zone06	Dorsal	Unfiltered	2.9264	11.6002	10.6871	17.7748	28.4619	1.7827	0.434782	2.67059	6.68747	0.249203	2.9198	0.249203	1.48081	2.4932	0.426599
0	Zone07	Dorsal	Unfiltered	1.01695	9.33487	5.36355	5.64066	11.0042	0.700782	0.0749567	1.08977	1.84484	0.0647163	1.15448	0.0647163	0.704374	1.01356	0.140922
0	Zone08	Dorsal	Unfiltered	1.1252	12.4332	5.05064	6.49305	11.5437	0.733411	0.0290723	1.12551	2.02456	0.0708658	1.19638	0.0708658	0.697694	1.03354	0.162831
0	Zone09	Dorsal	Unfiltered	0.744645	6.56369	4.59678	3.2888	7.88558	0.541151	0.0377359	0.832284	1.53492	0.0394585	0.871741	0.0394585	0.561371	0.765417	0.106324
0	Zone10	Dorsal	Unfiltered	1.33436	10.4649	7.94144	6.72547	14.6669	0.856903	0.0205965	1.3079	2.88831	0.0928848	1.40078	0.0928848	0.78822	1.19568	0.2051
0	Zone11	Dorsal	Unfiltered	2.82296	9.92622	12.3411	13.705	26.0462	1.82898	0.0480535	2.75857	6.43487	0.205387	2.96396	0.205387	1.67028	2.55354	0.410415
0	Zone12	Dorsal	Unfiltered	1.9252	7.37223	7.26198	8.23308	15.4951	1.28206	0.271424	1.83397	5.57481	0.1583	1.99227	0.1583	1.16966	1.70744	0.284829
0	Zone13	Dorsal	Unfiltered	3.16546	8.19433	11.4042	16.1611	27.5652	2.08642	0.0119734	3.26197	8.08311	0.17855	3.44052	0.17855	1.86545	2.82336	0.617156
0	Zone14	Ventral	Unfiltered	1.11712	3.55606	5.6419	4.12197	9.76387	0.879018	0.057041	1.41686	2.09249	0.0609754	1.47783	0.0609754	0.972664	1.35794	0.119897
0	Zone15	Ventral	Unfiltered	1.03081	3.19906	3.67362	4.06015	7.73376	0.816672	0.547508	1.29245	2.0503	0.0507254	1.34318	0.0507254	0.9209	1.22353	0.119644
0	Zone16	Ventral	Unfiltered	1.01803	3.66436	4.64816	3.90294	8.5511	0.801805	0.26831	1.24736	1.88998	0.0593803	1.30674	0.0593803	0.903894	1.20055	0.106195
0	Zone17	Ventral	Unfiltered	1.06648	5.50181	5.86378	4.17896	10.0427	0.80032	0.234697	1.25881	1.89088	0.0730456	1.33186	0.0730456	0.851872	1.21621	0.115649
0	Zone18	Ventral	Unfiltered	0.821723	4.57407	3.42965	4.33287	7.76253	0.625645	0.159464	0.966653	1.83431	0.0366306	1.00328	0.0366306	0.680465	0.886139	0.117141
0	Zone19	Ventral	Unfiltered	3.10171	4.69157	12.0991	11.9711	24.0702	2.25513	0.269267	3.74512	6.43065	0.251367	3.99649	0.251367	2.04893	3.60345	0.393034
0	Zone20	Ventral	Unfiltered	2.90921	5.73634	13.0889	13.2892	26.3781	2.12343	0.0225323	3.36179	4.92485	0.219651	3.58144	0.219651	2.16405	3.25022	0.331223
0	Zone21	Ventral	Unfiltered	7.79407	2.41521	22.3399	20.5155	42.8554	6.43522	0.00406248	11.5281	10.5522	0.312788	11.8409	0.312788	7.75747	11.4112	0.429708
0	Zone22	Ventral	Unfiltered	2.10598	13.198	10.6718	12.1135	22.7852	1.36005	0.0307102	2.1625	3.40675	0.125509	2.28801	0.125509	1.30277	1.99603	0.29198
0	Zone23	Ventral	Unfiltered	1.78931	6.3205	8.775	8.58187	17.3569	1.29313	0.106172	2.12591	3.58794	0.1003	2.22621	0.1003	1.31281	1.98698	0.239228
0	Zone24	Ventral	Unfiltered	1.07493	4.98583	3.89836	5.07181	8.97018	0.803525	0.894944	1.24611	2.18372	0.0636468	1.30976	0.0636468	0.856142	1.16946	0.140301
0	Zone25	Ventral	Unfiltered	1.10155	4.46802	4.96479	5.07371	10.0385	0.84275	0.121789	1.30265	2.38133	0.0514379	1.35409	0.0514379	0.928325	1.20619	0.147898
0	Zone26	Ventral	Unfiltered	1.45999	12.1639	5.77034	8.81795	14.5883	0.996742	0.0448383	1.57597	2.62374	0.0677754	1.64375	0.0677754	1.00039	1.43694	0.206805
0	Zone27	Ventral	Unfiltered	1.36176	14.43	8.52381	8.56779	17.0916	0.897628	0.0384011	1.36135	2.38211	0.0763199	1.43766	0.0763199	0.885334	1.24402	0.193638
0	Zone28	Ventral	Unfiltered	2.6989	7.87452	9.66434	18.9708	28.6351	1.94916	0.0380146	2.76423	6.23849	0.150202	2.91443	0.150202	2.06667	2.49453	0.419893
0	Zone29	Ventral	Unfiltered	2.34769	5.95548	8.93593	11.0642	20.0001	1.6747	0.163957	2.51912	5.60582	0.17482	2.69394	0.17482	1.68133	2.38774	0.306196
0	Zone30	Ventral	Unfiltered	3.78903	7.37044	15.8975	19.8057	35.7032	2.56764	0.0171598	3.93817	7.95817	0.311694	4.24987	0.311694	2.31137	3.70993	0.539934
10000	Zone01	Dorsal	Unfiltered	2.43968	7.94101	12.5727	12.0301	24.6028	1.66207	0.0595029	2.40339	5.05434	0.205706	2.6091	0.205706	1.54903	2.29067	0.318431
10000	Zone02	Dorsal	Unfiltered	0.776882	3.43245	3.24308	3.24316	6.48624	0.61336	0.488215	0.978662	1.45505	0.04222	1.02088	0.04222	0.688441	0.937654	0.0832268
10000	Zone03	Dorsal	Unfiltered	4.21503	5.46033	22.6495	15.9914	38.6409	3.09977	0.0460397	4.67399	8.68643	0.34718	5.02117	0.34718	3.26802	4.56686	0.454305
10000	Zone04	Dorsal	Unfiltered	3.23826	6.90962	14.051	14.3879	28.439	2.10259	0.212768	3.75975	7.63226	0.266681	4.02643	0.266681	1.71891	3.56679	0.459638
10000	Zone05	Dorsal	Unfiltered	1.33874	7.74847	6.90124	7.04529	13.9465	0.936293	0.330538	1.39137	2.7206	0.0930353	1.48441	0.0930353	0.949898	1.30314	0.181271
10000	Zone06	Dorsal	Unfiltered	1.9321	25.8977	8.14767	15.2864	23.434	1.11543	0.0400365	1.66645	2.63717	0.119993	1.78644	0.119993	1.00029	1.52358	0.262865
10000	Zone07	Dorsal	Unfiltered	0.762846	6.11019	4.2639	4.49231	8.75621	0.572386	0.214286	0.872812	1.50731	0.0436132	0.916426	0.0436132	0.617232	0.821067	0.0953588
10000	Zone08	Dorsal	Unfiltered	0.621268	3.30771	2.56296	2.28519	4.84816	0.493652	0.614472	0.750214	1.31879	0.0277022	0.777915	0.0277022	0.56354	0.70153	0.0763846
10000	Zone09	Dorsal	Unfiltered	0.620225	4.66851	2.91272	3.11825	6.03097	0.469681	0.512564	0.693886	1.39326	0.0316231	0.72551	0.0316231	0.515526	0.637729	0.0877816
10000	Zone10	Dorsal	Unfiltered	0.677014	4.19678	3.09775	2.60708	5.70483	0.52096	0.670193	0.776352	1.40283	0.0401796	0.816528	0.0401796	0.582064	0.733843	0.0826845
10000	Zone11	Dorsal	Unfiltered	3.31396	12.2977	10.4925	18.5818	29.0743	1.96178	0.188911	2.96681	10.8289	0.199944	3.16676	0.199944	1.64369	2.55867	0.608087
10000	Zone12	Dorsal	Unfiltered	0.504925	3.36841	1.63069	2.02142	3.65211	0.396223	9.83668	0.626805	1.11947	0.0200856	0.646889	0.0200856	0.446952	0.579615	0.0672739
10000	Zone13	Dorsal	Unfiltered	3.50311	7.10999	11.6936	16.7632	28.4567	2.30075	0.153254	3.57224	10.5118	0.216543	3.78878	0.216543	2.0995	3.14473	0.644052
10000	Zone14	Ventral	Unfiltered	1.14286	4.44093	4.2196	6.70826	10.9279	0.884366	0.191121	1.41605	2.33066	0.0516051	1.46766	0.0516051	0.964302	1.32081	0.146843
10000	Zone15	Ventral	Unfiltered	1.51459	12.8498	6.44419	8.68312	15.1273	1.01114	0.00385005	1.52055	2.88027	0.0649357	1.58549	0.0649357	1.02164	1.3574	0.228088
10000	Zone16	Ventral	Unfiltered	0.949185	3.50891	3.76711	3.54879	7.3159	0.742225	0.563138	1.20347	1.79669	0.0526777	1.25615	0.0526777	0.817442	1.1512	0.104947
10000	Zone17	Ventral	Unfiltered	0.958948	4.93019	3.73233	4.49069	8.22302	0.721361	0.503603	1.16015	1.9158	0.0502406	1.21039	0.0502406	0.763654	1.08699	0.1234
10000	Zone18	Ventral	Unfiltered	0.851676	9.7984	3.59309	4.59756	8.19064	0.595757	0.194403	0.927818	1.55674	0.0418944	0.96971	0.0418944	0.612581	0.84754	0.12217
10000	Zone19	Ventral	Unfiltered	2.77711	5.52181	9.75873	12.5553	22.314	1.96392	0.208947	3.04387	7.19882	0.190835	3.23471	0.190835	1.91743	2.82045	0.414263
10000	Zone20	Ventral	Unfiltered	3.05776	5.63149	12.0847	12.8625	24.9472	2.18516	0.0723786	3.73499	7.81322	0.179207	3.9142	0.179207	2.16906	3.50889	0.405304
10000	Zone21	Ventral	Unfiltered	3.33034	6.96344	18.7885	12.3743	31.1628	2.2496	0.0420996	3.57111	8.04438	0.294605	3.86572	0.294605	1.98395	3.41881	0.446906
10000	Zone22	Ventral	Unfiltered	4.60053	48.0962	9.51571	44.1677	53.6834	2.25085	0.328371	4.066	4.64042	0.204378	4.27038	0.204378	1.93487	3.6682	0.602174
10000	Zone23	Ventral	Unfiltered	1.34368	5.77726	5.03312	7.70265	12.7358	1.0112	0.143311	1.57698	2.88777	0.0568852	1.63387	0.0568852	1.09239	1.44574	0.188124
10000	Zone24	Ventral	Unfiltered	1.14304	6.03696	3.77275	6.11931	9.89206	0.859063	0.129839	1.34672	2.48354	0.0392896	1.38601	0.0392896	0.95751	1.21966	0.166353
10000	Zone25	Ventral	Unfiltered	1.35355	8.44084	4.24639	7.91388	12.1603	0.93211	0.835726	1.46201	3.13277	0.075438	1.53745	0.075438	0.910284	1.32361	0.213844
10000	Zone26	Ventral	Unfiltered	1.74144	9.72081	5.94637	10.2474	16.1937	1.18421	0.232858	1.77489	3.92095	0.105722	1.88061	0.105722	1.13755	1.62882	0.251789
10000	Zone27	Ventral	Unfiltered	1.60242	10.6201	6.50947	9.73025	16.2397	1.08185	0.0277042	1.74576	3.32872	0.0872912	1.83306	0.0872912	1.06062	1.59407	0.23899
10000	Zone28	Ventral	Unfiltered	2.95231	7.00453	10.4496	16.8632	27.3129	2.13772	0.0714258	3.11065	6.21884	0.183134	3.29379	0.183134	2.27943	2.88111	0.412676
10000	Zone29	Ventral	Unfiltered	2.91182	10.4069	8.41726	18.5621	26.9793	1.97424	0.178165	3.25828	6.50061	0.142284	3.40057	0.142284	1.96831	2.96363	0.436936
10000	Zone30	Ventral	Unfiltered	3.57275	11.8239	9.56845	27.6893	37.2578	2.42043	0.089453	4.07161	8.76216	0.147685	4.21929	0.147685	2.38278	3.67473	0.544558
0	Zone01	Dorsal	HPFiltered	0.473722	12.4599	5.45444	10.8379	16.2924	0.324572	0.00360018	0.488222	0.911924	0.0337752	0.522	0.0337752	0.321271	0.458348	0.0636519
0	Zone02	Dorsal	HPFiltered	0.354134	4.67878	3.16629	3.22403	6.39032	0.271663	0.00849811	0.431143	0.691835	0.0198403	0.450985	0.0198403	0.295515	0.408644	0.0423403
0	Zone03	Dorsal	HPFiltered	0.434387	13.401	5.03906	6.59859	11.6377	0.296641	0.00337491	0.445198	0.8375	0.0315794	0.47678	0.0315794	0.293546	0.418728	0.0580521
0	Zone04	Dorsal	HPFiltered	0.498081	27.7173	8.3626	7.91288	16.2755	0.30282	0.00165402	0.423949	0.844676	0.0398263	0.463772	0.0398263	0.282688	0.401049	0.0627228
0	Zone05	Dorsal	HPFiltered	0.405701	19.3007	5.19627	7.56679	12.7631	0.26587	0.00593312	0.401695	0.718078	0.0288174	0.430509	0.0288174	0.256047	0.378175	0.0523337
0	Zone06	Dorsal	HPFiltered	0.6467	50.8403	12.2778	12.8476	25.1253	0.331289	0.000531556	0.441626	0.975513	0.0527215	0.494346	0.0527215	0.273258	0.411584	0.082762
0	Zone07	Dorsal	HPFiltered	0.335429	10.5339	3.96846	6.38282	10.3513	0.237707	0.00797524	0.368007	0.684897	0.0201652	0.388169	0.0201652	0.242156	0.340785	0.0473836
0	Zone08	Dorsal	HPFiltered	0.369829	17.8814	6.04847	5.98112	12.0296	0.247298	0.001773	0.381395	0.69726	0.0238108	0.40521	0.0238108	0.241036	0.354431	0.0507792
0	Zone09	Dorsal	HPFiltered	0.296599	6.9682	4.80422	4.56057	9.36478	0.222048	0.000954082	0.356306	0.605582	0.0155736	0.371876	0.0155736	0.233549	0.332285	0.0395906
0	Zone10	Dorsal	HPFiltered	0.411484	17.8908	5.69907	6.48088	12.1799	0.277518	0.00270471	0.420411	0.759453	0.0274162	0.447827	0.0274162	0.275683	0.393608	0.0542197
0	Zone11	Dorsal	HPFiltered	0.493403	30.3986	6.87829	10.5464	17.4247	0.295652	0.000314917	0.430997	0.844208	0.0349147	0.46591	0.0349147	0.268051	0.3983	0.0676098
0	Zone12	Dorsal	HPFiltered	0.393211	29.8491	7.83942	7.32281	15.1622	0.254565	0.00216267	0.378783	0.622172	0.0271452	0.405932	0.0271452	0.248006	0.359654	0.046278
0	Zone13	Dorsal	HPFiltered	0.505086	70.1976	8.25205	14.5071	22.7591	0.282919	0.00472625	0.402273	0.758593	0.0346385	0.436915	0.0346385	0.251925	0.372956	0.063959
0	Zone14	Ventral	HPFiltered	0.414348	6.65855	4.75631	4.5181	9.27442	0.31527	0.00551943	0.488216	0.808759	0.0233917	0.511605	0.0233917	0.343934	0.46236	0.0492452
0	Zone15	Ventral	HPFiltered	0.421803	4.75989	3.8868	4.10515	7.99194	0.325243	0.00955496	0.513991	0.827254	0.0229466	0.536938	0.0229466	0.356182	0.486694	0.0502439
0	Zone16	Ventral	HPFiltered	0.434391	6.46839	4.58976	4.20436	8.79412	0.32875	0.00963933	0.514678	0.835574	0.0259162	0.540593	0.0259162	0.355587	0.489576	0.0510172
0	Zone17	Ventral	HPFiltered	0.475287	10.933	5.31686	5.57674	10.8936	0.33675	0.0186736	0.506002	0.886255	0.0352807	0.541279	0.0352807	0.348968	0.484489	0.0567903
0	Zone18	Ventral	HPFiltered	0.383892	6.55019	3.80729	3.56588	7.37317	0.287014	0.0157171	0.444103	0.775943	0.0222271	0.466332	0.0222271	0.310174	0.41779	0.0485415
0	Zone19	Ventral	HPFiltered	0.515438	27.2868	9.71336	6.10901	15.8224	0.337815	0.00370239	0.489174	0.956998	0.0385964	0.527771	0.0385964	0.330373	0.462074	0.0656966
0	Zone20	Ventral	HPFiltered	0.529113	26.2926	8.75743	11.851	20.6084	0.367377	0.000916917	0.557161	0.982995	0.0351862	0.592351	0.0351862	0.374803	0.525615	0.0667359
0	Zone21	Ventral	HPFiltered	0.851442	29.5928	11.2189	17.5742	28.7931	0.454676	0.000252373	0.592917	1.35749	0.0739595	0.666879	0.0739595	0.374647	0.554491	0.112389
0	Zone22	Ventral	HPFiltered	0.669611	24.3733	10.6682	9.03437	19.7026	0.407399	0.00147261	0.548635	1.1105	0.0636321	0.612266	0.0636321	0.375208	0.533586	0.0786802
0	Zone23	Ventral	HPFiltered	0.616419	15.0935	8.19551	7.17344	15.369	0.40975	0.0017035	0.588561	1.10186	0.0527345	0.641291	0.0527345	0.397863	0.566612	0.0746792
0	Zone24	Ventral	HPFiltered	0.432379	6.56668	4.35963	4.36981	8.72944	0.324357	0.0110976	0.496872	0.840957	0.0266077	0.523482	0.0266077	0.348059	0.471455	0.0520275
0	Zone25	Ventral	HPFiltered	0.475907	10.2045	5.39272	4.82621	10.2189	0.343599	0.0131004	0.515628	0.897659	0.0323864	0.548013	0.0323864	0.361673	0.49104	0.0569732
0	Zone26	Ventral	HPFiltered	0.465238	9.63179	5.25454	5.73342	10.988	0.34043	0.00750406	0.51607	0.893735	0.0289423	0.545013	0.0289423	0.36164	0.487898	0.0571156
0	Zone27	Ventral	HPFiltered	0.495325	12.1289	6.91689	6.62281	13.5397	0.350442	0.000611499	0.525735	0.927527	0.0347553	0.560493	0.0347553	0.363532	0.500583	0.0599097
0	Zone28	Ventral	HPFiltered	0.569052	23.8707	7.99709	9.21825	17.2153	0.376198	0.00224355	0.551893	0.971614	0.0392497	0.59114	0.0392497	0.374887	0.519512	0.0716278
0	Zone29	Ventral	HPFiltered	0.582612	16.8979	8.44485	8.24266	16.6875	0.390574	0.00035148	0.575478	1.00271	0.0429461	0.618426	0.0429461	0.38543	0.545977	0.072449
0	Zone30	Ventral	HPFiltered	0.710975	30.1261	9.67027	11.9262	21.5964	0.422673	0.0030619	0.599154	1.11886	0.0553183	0.654474	0.0553183	0.387756	0.564047	0.0904267
10000	Zone01	Dorsal	HPFiltered	0.463066	10.4774	6.51548	9.94527	16.4607	0.332834	0.000740882	0.514985	0.88058	0.0289416	0.543924	0.0289416	0.343613	0.484398	0.0595259
10000	Zone02	Dorsal	HPFiltered	0.367267	3.57044	3.01518	2.9159	5.93108	0.288611	0.00659509	0.462197	0.73397	0.0179637	0.480158	0.0179637	0.321018	0.436475	0.0436837
10000	Zone03	Dorsal	HPFiltered	0.670319	63.0777	17.813	11.7599	29.5729	0.383612	2.35192e-05	0.544174	1.08746	0.0479875	0.592164	0.0479875	0.351728	0.508578	0.0835868
10000	Zone04	Dorsal	HPFiltered	0.503845	26.0831	11.2402	9.96248	21.2027	0.324809	0.000399827	0.456606	0.944909	0.0369078	0.49351	0.0369078	0.315446	0.427112	0.066398
10000	Zone05	Dorsal	HPFiltered	0.332279	12.1173	5.34437	6.58776	11.9321	0.238944	0.00190052	0.330391	0.783592	0.0164285	0.346819	0.0164285	0.258398	0.294876	0.0519431
10000	Zone06	Dorsal	HPFiltered	0.423066	39.4937	6.90321	8.58541	15.4886	0.266563	0.000954022	0.351255	0.808316	0.0254961	0.376755	0.0254961	0.271203	0.318792	0.0579627
10000	Zone07	Dorsal	HPFiltered	0.307646	4.41972	3.3595	4.55185	7.91135	0.241099	0.000141115	0.354934	0.700934	0.0119192	0.366849	0.0119192	0.270186	0.32361	0.0432387
10000	Zone08	Dorsal	HPFiltered	0.290704	3.97198	3.0933	2.443	5.5363	0.229686	0.00316629	0.331739	0.692507	0.0107367	0.342472	0.0107367	0.264032	0.301176	0.0412961
10000	Zone09	Dorsal	HPFiltered	0.264641	5.65831	3.18698	3.56007	6.74706	0.204609	0.000141115	0.274581	0.664931	0.0103888	0.284968	0.0103888	0.231591	0.243867	0.0411008
10000	Zone10	Dorsal	HPFiltered	0.277319	5.03773	3.08102	2.81533	5.89635	0.214044	0.00346185	0.306831	0.673199	0.0109148	0.317742	0.0109148	0.24148	0.275987	0.041755
10000	Zone11	Dorsal	HPFiltered	0.355929	21.7402	6.81459	6.80478	13.6194	0.23798	0.0021467	0.30993	0.759743	0.0244983	0.334433	0.0244983	0.241423	0.282054	0.0523782
10000	Zone12	Dorsal	HPFiltered	0.190706	5.97227	1.87373	2.03432	3.90805	0.141926	0.00131708	0.181894	0.546692	0.00629456	0.188192	0.00629456	0.159829	0.152995	0.0351977
10000	Zone13	Dorsal	HPFiltered	0.270833	34.3183	3.61505	8.44547	12.0605	0.168492	0.00907	0.205018	0.651675	0.0197366	0.224753	0.0197366	0.163209	0.175533	0.0492197
10000	Zone14	Ventral	HPFiltered	0.338857	6.31942	2.74833	5.70474	8.45307	0.263883	0.00816464	0.402976	0.710422	0.014168	0.417144	0.014168	0.299151	0.373366	0.0437777
10000	Zone15	Ventral	HPFiltered	0.436423	19.0423	6.82886	7.41132	14.2402	0.300679	0.00090715	0.454735	0.751997	0.0265918	0.481331	0.0265918	0.305205	0.427604	0.0537269
10000	Zone16	Ventral	HPFiltered	0.384281	6.46038	4.11187	3.55259	7.66446	0.291353	0.0117198	0.462888	0.752428	0.0211665	0.484053	0.0211665	0.316704	0.437788	0.046265
10000	Zone17	Ventral	HPFiltered	0.332736	5.55316	3.65406	4.15694	7.811	0.257484	0.00315331	0.398826	0.664398	0.0164395	0.415269	0.0164395	0.282185	0.374138	0.0411311
10000	Zone18	Ventral	HPFiltered	0.323776	9.96599	3.52404	5.07933	8.60337	0.241399	0.0257336	0.349378	0.683737	0.0172335	0.366608	0.0172335	0.268544	0.324078	0.0425303
10000	Zone19	Ventral	HPFiltered	0.355745	5.16531	3.02067	3.5226	6.54327	0.271584	0.0168957	0.418416	0.737479	0.0183171	0.436729	0.0183171	0.302141	0.391189	0.0455394
10000	Zone20	Ventral	HPFiltered	0.49537	29.2958	8.30874	7.28695	15.5957	0.31472	0.00422691	0.428755	0.880498	0.0357378	0.46449	0.0357378	0.310743	0.401453	0.0630369
10000	Zone21	Ventral	HPFiltered	0.583772	40.5152	7.41219	8.02324	15.4354	0.345109	0.0223821	0.493175	0.839093	0.037646	0.530823	0.037646	0.337209	0.463145	0.0676787
10000	Zone22	Ventral	HPFiltered	0.879269	141.377	17.4428	29.119	46.5619	0.374429	0.000164634	0.485712	0.836351	0.0537291	0.539439	0.0537291	0.312064	0.447037	0.0924019
10000	Zone23	Ventral	HPFiltered	0.395694	6.93246	3.89017	4.94697	8.83714	0.297078	0.00222642	0.470364	0.77617	0.02051	0.490877	0.02051	0.316925	0.44035	0.0505275
10000	Zone24	Ventral	HPFiltered	0.366437	9.27893	2.72724	6.18021	8.90745	0.278084	0.0375488	0.431238	0.709099	0.015651	0.446888	0.015651	0.301047	0.400468	0.0464194
10000	Zone25	Ventral	HPFiltered	0.360105	12.0848	3.84865	6.28748	10.1361	0.267328	0.00226386	0.416149	0.660809	0.0170499	0.433195	0.0170499	0.283745	0.388877	0.0443183
10000	Zone26	Ventral	HPFiltered	0.411071	21.3329	5.89382	6.93976	12.8336	0.292779	0.006529	0.456124	0.719323	0.0214411	0.477563	0.0214411	0.305456	0.42777	0.0497923
10000	Zone27	Ventral	HPFiltered	0.434322	8.74318	6.22638	6.88137	13.1078	0.318672	0.000564461	0.501879	0.853795	0.0239488	0.525831	0.0239488	0.336771	0.468653	0.057178
10000	Zone28	Ventral	HPFiltered	0.560003	24.3076	5.76193	8.19362	13.9556	0.362188	0.00736661	0.538471	0.974901	0.0353808	0.573851	0.0353808	0.355206	0.499142	0.0747091
10000	Zone29	Ventral	HPFiltered	0.490956	15.4186	5.80377	5.59397	11.3977	0.336391	0.00430276	0.507887	0.833637	0.0328815	0.54077	0.0328815	0.34189	0.481078	0.0596927
10000	Zone30	Ventral	HPFiltered	0.753397	89.8685	9.79862	20.8841	30.6828	0.398674	0.000438281	0.574879	1.00711	0.048482	0.623362	0.048482	0.359718	0.52948	0.0938819

## Sheet: Parameters_Units
Sq	µm
Sku	<no unit>
Sp	µm
Sv	µm
Sz	µm
Sa	µm
Smr (c = 1 µm sous le pic le plus haut)	%
Smc (p = 10%)	µm
Sxp (p = 50%, q = 97.5%)	µm
Vm (p = 10%)	µm³/µm²
Vv (p = 10%)	µm³/µm²
Vmp (p = 10%)	µm³/µm²
Vmc (p = 10%, q = 80%)	µm³/µm²
Vvc (p = 10%, q = 80%)	µm³/µm²
Vvv (p = 80%)	µm³/µm²
Sdq	<no unit>
