# Supplementary material for: Optimization of use-wear detection and characterization on stone tool surfaces
Source: Sci Rep. 2021 Dec 17;11:24197. doi: 10.1038/s41598-021-03663-4 (PMC8683413; doi:10.1038/s41598-021-03663-4)
Supplement: Supplementary file 4 — Supplementary Information 4. [file 41598_2021_3663_MOESM4_ESM.xlsx]

## Sheet: SupTableS4
Supplementary Table S4: Roughness parameters values for the selection of 10 surfaces showing the most extensive wear. Measurements before (0 cycle) and after use (10,000 cycles) were selected on both faces of the flake. Unfiltered and filtered data are given. Values for the unworn and worn surfaces extracted using the presented mask method are also provided.
Cycles	Location	Face	Processing	Sq	Sku	Sp	Sv	Sz	Sa	Smr	Smc	Sxp	Vm	Vv	Vmp	Vmc	Vvc	Vvv
0	Zone05	Dorsal	Unfiltered	1.33483	8.29935	7.94129	6.98156	14.9228	0.916817	0.0927339	1.35026	2.36832	0.113392	1.46365	0.113392	0.89074	1.29708	0.166562
0	Zone06	Dorsal	Unfiltered	2.9264	11.6002	10.6871	17.7748	28.4619	1.7827	0.434782	2.67059	6.68747	0.249203	2.9198	0.249203	1.48081	2.4932	0.426599
0	Zone08	Dorsal	Unfiltered	1.1252	12.4332	5.05064	6.49305	11.5437	0.733411	0.0290723	1.12551	2.02456	0.0708658	1.19638	0.0708658	0.697694	1.03354	0.162831
0	Zone10	Dorsal	Unfiltered	1.33436	10.4649	7.94144	6.72547	14.6669	0.856903	0.0205965	1.3079	2.88831	0.0928848	1.40078	0.0928848	0.78822	1.19568	0.2051
0	Zone11	Dorsal	Unfiltered	2.82296	9.92622	12.3411	13.705	26.0462	1.82898	0.0480535	2.75857	6.43487	0.205387	2.96396	0.205387	1.67028	2.55354	0.410415
0	Zone12	Dorsal	Unfiltered	1.9252	7.37223	7.26198	8.23308	15.4951	1.28206	0.271424	1.83397	5.57481	0.1583	1.99227	0.1583	1.16966	1.70744	0.284829
0	Zone13	Dorsal	Unfiltered	3.16546	8.19433	11.4042	16.1611	27.5652	2.08642	0.0119734	3.26197	8.08311	0.17855	3.44052	0.17855	1.86545	2.82336	0.617156
0	Zone18	Ventral	Unfiltered	0.821723	4.57407	3.42965	4.33287	7.76253	0.625645	0.159464	0.966653	1.83431	0.0366306	1.00328	0.0366306	0.680465	0.886139	0.117141
0	Zone19	Ventral	Unfiltered	3.10171	4.69157	12.0991	11.9711	24.0702	2.25513	0.269267	3.74512	6.43065	0.251367	3.99649	0.251367	2.04893	3.60345	0.393034
0	Zone20	Ventral	Unfiltered	2.90921	5.73634	13.0889	13.2892	26.3781	2.12343	0.0225323	3.36179	4.92485	0.219651	3.58144	0.219651	2.16405	3.25022	0.331223
10000	Zone05	Dorsal	Unfiltered	1.33874	7.74847	6.90124	7.04529	13.9465	0.936293	0.330538	1.39137	2.7206	0.0930353	1.48441	0.0930353	0.949898	1.30314	0.181271
10000	Zone06	Dorsal	Unfiltered	1.9321	25.8977	8.14767	15.2864	23.434	1.11543	0.0400365	1.66645	2.63717	0.119993	1.78644	0.119993	1.00029	1.52358	0.262865
10000	Zone08	Dorsal	Unfiltered	0.620225	4.66851	2.91272	3.11825	6.03097	0.469681	0.512564	0.693886	1.39326	0.0316231	0.72551	0.0316231	0.515526	0.637729	0.0877816
10000	Zone10	Dorsal	Unfiltered	0.677014	4.19678	3.09775	2.60708	5.70483	0.52096	0.670193	0.776352	1.40283	0.0401796	0.816528	0.0401796	0.582064	0.733843	0.0826845
10000	Zone11	Dorsal	Unfiltered	3.31396	12.2977	10.4925	18.5818	29.0743	1.96178	0.188911	2.96681	10.8289	0.199944	3.16676	0.199944	1.64369	2.55867	0.608087
10000	Zone12	Dorsal	Unfiltered	0.504925	3.36841	1.63069	2.02142	3.65211	0.396223	9.83668	0.626805	1.11947	0.0200856	0.646889	0.0200856	0.446952	0.579615	0.0672739
10000	Zone13	Dorsal	Unfiltered	3.50311	7.10999	11.6936	16.7632	28.4567	2.30075	0.153254	3.57224	10.5118	0.216543	3.78878	0.216543	2.0995	3.14473	0.644052
10000	Zone18	Ventral	Unfiltered	0.851676	9.7984	3.59309	4.59756	8.19064	0.595757	0.194403	0.927818	1.55674	0.0418944	0.96971	0.0418944	0.612581	0.84754	0.12217
10000	Zone19	Ventral	Unfiltered	2.77711	5.52181	9.75873	12.5553	22.314	1.96392	0.208947	3.04387	7.19882	0.190835	3.23471	0.190835	1.91743	2.82045	0.414263
10000	Zone20	Ventral	Unfiltered	3.05776	5.63149	12.0847	12.8625	24.9472	2.18516	0.0723786	3.73499	7.81322	0.179207	3.9142	0.179207	2.16906	3.50889	0.405304
0	Zone05	Dorsal	HPFiltered	0.405701	19.3007	5.19627	7.56679	12.7631	0.26587	0.00593312	0.401695	0.718078	0.0288174	0.430509	0.0288174	0.256047	0.378175	0.0523337
0	Zone06	Dorsal	HPFiltered	0.6467	50.8403	12.2778	12.8476	25.1253	0.331289	0.000531556	0.441626	0.975513	0.0527215	0.494346	0.0527215	0.273258	0.411584	0.082762
0	Zone08	Dorsal	HPFiltered	0.369829	17.8814	6.04847	5.98112	12.0296	0.247298	0.001773	0.381395	0.69726	0.0238108	0.40521	0.0238108	0.241036	0.354431	0.0507792
0	Zone10	Dorsal	HPFiltered	0.411484	17.8908	5.69907	6.48088	12.1799	0.277518	0.00270471	0.420411	0.759453	0.0274162	0.447827	0.0274162	0.275683	0.393608	0.0542197
0	Zone11	Dorsal	HPFiltered	0.493403	30.3986	6.87829	10.5464	17.4247	0.295652	0.000314917	0.430997	0.844208	0.0349147	0.46591	0.0349147	0.268051	0.3983	0.0676098
0	Zone12	Dorsal	HPFiltered	0.393211	29.8491	7.83942	7.32281	15.1622	0.254565	0.00216267	0.378783	0.622172	0.0271452	0.405932	0.0271452	0.248006	0.359654	0.046278
0	Zone13	Dorsal	HPFiltered	0.505086	70.1976	8.25205	14.5071	22.7591	0.282919	0.00472625	0.402273	0.758593	0.0346385	0.436915	0.0346385	0.251925	0.372956	0.063959
0	Zone18	Ventral	HPFiltered	0.383892	6.55019	3.80729	3.56588	7.37317	0.287014	0.0157171	0.444103	0.775943	0.0222271	0.466332	0.0222271	0.310174	0.41779	0.0485415
0	Zone19	Ventral	HPFiltered	0.515438	27.2868	9.71336	6.10901	15.8224	0.337815	0.00370239	0.489174	0.956998	0.0385964	0.527771	0.0385964	0.330373	0.462074	0.0656966
0	Zone20	Ventral	HPFiltered	0.529113	26.2926	8.75743	11.851	20.6084	0.367377	0.000916917	0.557161	0.982995	0.0351862	0.592351	0.0351862	0.374803	0.525615	0.0667359
10000	Zone05	Dorsal	HPFiltered	0.332279	12.1173	5.34437	6.58776	11.9321	0.238944	0.00190052	0.330391	0.783592	0.0164285	0.346819	0.0164285	0.258398	0.294876	0.0519431
10000	Zone06	Dorsal	HPFiltered	0.423066	39.4937	6.90321	8.58541	15.4886	0.266563	0.000954022	0.351255	0.808316	0.0254961	0.376755	0.0254961	0.271203	0.318792	0.0579627
10000	Zone08	Dorsal	HPFiltered	0.264641	5.65831	3.18698	3.56007	6.74706	0.204609	0.000141115	0.274581	0.664931	0.0103888	0.284968	0.0103888	0.231591	0.243867	0.0411008
10000	Zone10	Dorsal	HPFiltered	0.277319	5.03773	3.08102	2.81533	5.89635	0.214044	0.00346185	0.306831	0.673199	0.0109148	0.317742	0.0109148	0.24148	0.275987	0.041755
10000	Zone11	Dorsal	HPFiltered	0.355929	21.7402	6.81459	6.80478	13.6194	0.23798	0.0021467	0.30993	0.759743	0.0244983	0.334433	0.0244983	0.241423	0.282054	0.0523782
10000	Zone12	Dorsal	HPFiltered	0.190706	5.97227	1.87373	2.03432	3.90805	0.141926	0.00131708	0.181894	0.546692	0.00629456	0.188192	0.00629456	0.159829	0.152995	0.0351977
10000	Zone13	Dorsal	HPFiltered	0.270833	34.3183	3.61505	8.44547	12.0605	0.168492	0.00907	0.205018	0.651675	0.0197366	0.224753	0.0197366	0.163209	0.175533	0.0492197
10000	Zone18	Ventral	HPFiltered	0.323776	9.96599	3.52404	5.07933	8.60337	0.241399	0.0257336	0.349378	0.683737	0.0172335	0.366608	0.0172335	0.268544	0.324078	0.0425303
10000	Zone19	Ventral	HPFiltered	0.355745	5.16531	3.02067	3.5226	6.54327	0.271584	0.0168957	0.418416	0.737479	0.0183171	0.436729	0.0183171	0.302141	0.391189	0.0455394
10000	Zone20	Ventral	HPFiltered	0.49537	29.2958	8.30874	7.28695	15.5957	0.31472	0.00422691	0.428755	0.880498	0.0357378	0.46449	0.0357378	0.310743	0.401453	0.0630369
10000_unworn	Zone05	Dorsal	Masked_Unfiltered	1.26108	8.29298	7.23788	6.70117	13.939	0.8804	0.205445	1.26817	2.89091	0.0789121	1.34708	0.0789121	0.886397	1.16113	0.185952
10000_unworn	Zone06	Dorsal	Masked_Unfiltered	1.74218	27.1513	8.2888	15.1451	23.4339	1.04138	0.0293179	1.64321	2.52228	0.0907042	1.73391	0.0907042	0.964982	1.49454	0.239371
10000_unworn	Zone08	Dorsal	Masked_Unfiltered	0.618066	4.70131	3.0774	2.94153	6.01893	0.463664	0.409866	0.695806	1.34833	0.0360542	0.73186	0.0360542	0.50183	0.646972	0.0848884
10000_unworn	Zone10	Dorsal	Masked_Unfiltered	0.665527	4.24439	3.24205	2.45407	5.69612	0.510113	0.531301	0.77706	1.30355	0.0433071	0.820371	0.0433071	0.558773	0.743088	0.0772826
10000_unworn	Zone11	Dorsal	Masked_Unfiltered	1.3355	4.26787	4.40091	8.2451	12.646	1.02666	0.530981	1.39877	3.53883	0.0479816	1.44675	0.0479816	1.14115	1.22422	0.222525
10000_unworn	Zone12	Dorsal	Masked_Unfiltered	0.466025	3.13748	1.59542	2.00187	3.59729	0.369238	9.76417	0.590136	1.00147	0.0178492	0.607988	0.0178492	0.421006	0.548618	0.05937
10000_unworn	Zone13	Dorsal	Masked_Unfiltered	2.31127	7.48316	11.4823	16.7707	28.2529	1.61577	0.0410523	2.76795	4.38778	0.167041	2.935	0.167041	1.65202	2.64653	0.288467
10000_unworn	Zone18	Ventral	Masked_Unfiltered	0.671989	3.89595	3.6375	4.53285	8.17034	0.527834	0.147184	0.841684	1.26314	0.0364146	0.878103	0.0364146	0.587331	0.804428	0.073675
10000_unworn	Zone19	Ventral	Masked_Unfiltered	2.01009	6.69076	9.84188	12.4624	22.3043	1.47981	0.073646	2.13742	4.09379	0.128614	2.26604	0.128614	1.57851	2.01428	0.251757
10000_unworn	Zone20	Ventral	Masked_Unfiltered	3.29011	5.0929	11.9699	12.9736	24.9434	2.42048	0.165635	4.17148	7.26719	0.193395	4.36488	0.193395	2.3931	3.98862	0.376254
10000_worn	Zone05	Dorsal	Masked_Unfiltered	1.25153	9.5789	6.23838	7.70339	13.9418	0.846869	0.622798	1.20365	1.99219	0.118375	1.32202	0.118375	0.815834	1.18154	0.140484
10000_worn	Zone06	Dorsal	Masked_Unfiltered	2.77808	21.2361	6.86547	15.8394	22.7048	1.32252	1.24816	2.05947	2.87113	0.184081	2.24355	0.184081	0.920802	1.81049	0.433063
10000_worn	Zone08	Dorsal	Masked_Unfiltered	0.434472	10.8576	2.50011	3.52534	6.02545	0.302755	0.759945	0.44232	0.807208	0.0309906	0.473309	0.0309906	0.309682	0.421117	0.0521922
10000_worn	Zone10	Dorsal	Masked_Unfiltered	0.513746	8.77556	2.58324	3.0779	5.66114	0.357603	1.79379	0.467888	0.808606	0.0540175	0.521909	0.0540175	0.342919	0.470402	0.051507
10000_worn	Zone11	Dorsal	Masked_Unfiltered	2.87435	9.15086	9.15494	19.4959	28.6508	1.94967	0.490248	3.52308	4.00776	0.183462	3.70654	0.183462	1.90986	3.3516	0.354941
10000_worn	Zone12	Dorsal	Masked_Unfiltered	0.4344	4.95337	1.29874	2.30528	3.60402	0.332338	23.9332	0.539346	0.812014	0.0200221	0.559365	0.0200221	0.358659	0.503603	0.0557621
10000_worn	Zone13	Dorsal	Masked_Unfiltered	2.50464	5.02406	10.9459	7.38677	18.3327	1.76401	0.228566	2.9443	4.70694	0.229938	3.17424	0.229938	1.68336	2.85032	0.323927
10000_worn	Zone18	Ventral	Masked_Unfiltered	0.74458	3.51837	2.49592	2.87134	5.36726	0.535654	6.29392	1.08716	1.44726	0.0459131	1.13308	0.0459131	0.580657	1.04191	0.0911718
10000_worn	Zone19	Ventral	Masked_Unfiltered	2.74057	2.11061	5.92136	7.58875	13.5101	2.34537	2.7297	3.27494	5.11063	0.101849	3.37679	0.101849	2.83423	3.139	0.237788
10000_worn	Zone20	Ventral	Masked_Unfiltered	1.84589	4.39847	9.83748	9.69722	19.5347	1.38366	0.00216077	2.03459	3.68946	0.124028	2.15862	0.124028	1.47904	1.91397	0.244646
10000_unworn	Zone05	Dorsal	Masked_HPFiltered	0.597559	43.1248	9.08923	10.2564	19.3456	0.347523	0.00283962	0.454667	1.28613	0.0253387	0.480007	0.0253387	0.318131	0.378131	0.101876
10000_unworn	Zone06	Dorsal	Masked_HPFiltered	0.62291	76.1584	12.5773	12.8545	25.4318	0.328796	0.00474681	0.413946	1.08772	0.0364337	0.450379	0.0364337	0.297259	0.362273	0.088106
10000_unworn	Zone08	Dorsal	Masked_HPFiltered	0.323693	7.47722	3.1574	3.4574	6.6148	0.24044	0.0299002	0.331047	0.74031	0.0165223	0.347573	0.0165223	0.259433	0.299513	0.0480605
10000_unworn	Zone10	Dorsal	Masked_HPFiltered	0.326726	5.36556	2.9088	2.96922	5.87802	0.247195	0.00726128	0.356344	0.757342	0.0155662	0.371912	0.0155662	0.26867	0.323413	0.0484986
10000_unworn	Zone11	Dorsal	Masked_HPFiltered	0.40617	19.9448	6.54051	6.31277	12.8533	0.286803	0.00459637	0.405103	0.947372	0.0160995	0.421198	0.0160995	0.300265	0.356093	0.0651054
10000_unworn	Zone12	Dorsal	Masked_HPFiltered	0.238153	5.89245	1.68029	1.79359	3.47388	0.178548	0.097687	0.211408	0.682659	0.0101189	0.221527	0.0101189	0.19427	0.17841	0.0431174
10000_unworn	Zone13	Dorsal	Masked_HPFiltered	0.306965	30.8259	4.98013	12.1521	17.1322	0.209195	0.0205381	0.245561	0.713395	0.019194	0.264757	0.019194	0.213955	0.215737	0.0490198
10000_unworn	Zone18	Ventral	Masked_HPFiltered	0.367074	11.6794	4.02936	5.23024	9.2596	0.270995	0.0631737	0.405705	0.751362	0.0211478	0.426856	0.0211478	0.291604	0.379662	0.0471948
10000_unworn	Zone19	Ventral	Masked_HPFiltered	0.39129	6.63336	3.05737	5.6163	8.67368	0.29423	0.0151773	0.453089	0.823245	0.020699	0.473785	0.020699	0.316348	0.421166	0.0526192
10000_unworn	Zone20	Ventral	Masked_HPFiltered	0.980859	62.8162	13.8576	15.3951	29.2527	0.454328	0.00674738	0.545876	1.0953	0.0911046	0.636982	0.0911046	0.366771	0.536518	0.100464
10000_worn	Zone05	Dorsal	Masked_HPFiltered	0.269967	118.149	8.66462	4.2697	12.9343	0.147519	0.00334884	0.196417	0.648798	0.0156659	0.212079	0.0156659	0.1097	0.157913	0.0541654
10000_worn	Zone06	Dorsal	Masked_HPFiltered	0.251762	37.1835	5.26451	4.07568	9.34019	0.136842	0.00275696	0.182446	0.482329	0.0237987	0.206248	0.0237987	0.104008	0.169929	0.0363187
10000_worn	Zone08	Dorsal	Masked_HPFiltered	0.190885	28.8067	2.32529	3.2249	5.55019	0.099741	0.218209	0.124656	0.413427	0.0175186	0.142178	0.0175186	0.0695771	0.110748	0.0314296
10000_worn	Zone10	Dorsal	Masked_HPFiltered	0.185325	22.3294	2.12034	3.03325	5.15359	0.107689	0.159385	0.165268	0.381234	0.0129795	0.178245	0.0129795	0.0794734	0.145401	0.0328438
10000_worn	Zone11	Dorsal	Masked_HPFiltered	0.318523	36.9584	4.97958	7.12276	12.1023	0.170592	0.016298	0.192822	0.69828	0.0234576	0.21628	0.0234576	0.141789	0.161058	0.0552222
10000_worn	Zone12	Dorsal	Masked_HPFiltered	0.118728	21.6754	1.25353	1.73336	2.98689	0.068464	0.65822	0.079437	0.345839	0.00481363	0.0842482	0.00481363	0.0438555	0.0547047	0.0295435
10000_worn	Zone13	Dorsal	Masked_HPFiltered	0.263742	78.4096	5.0467	6.53755	11.5843	0.105827	0.0479419	0.0897763	0.491485	0.0269313	0.116704	0.0269313	0.0537814	0.0750896	0.0416145
10000_worn	Zone18	Ventral	Masked_HPFiltered	0.242933	7.34637	2.38077	2.42542	4.80619	0.177746	0.00796854	0.209168	0.701379	0.0077395	0.216907	0.0077395	0.203594	0.169973	0.046934
10000_worn	Zone19	Ventral	Masked_HPFiltered	0.323192	10.2671	2.75107	3.07663	5.82771	0.193273	0.042269	0.274355	0.744934	0.0309099	0.305267	0.0309099	0.134718	0.242562	0.0627042
10000_worn	Zone20	Ventral	Masked_HPFiltered	0.567792	40.1855	4.77066	9.0351	13.8058	0.293847	0.0609422	0.315548	1.03985	0.0500234	0.365574	0.0500234	0.251564	0.281706	0.0838675

## Sheet: Parameters_Units
Sq	µm
Sku	<no unit>
Sp	µm
Sv	µm
Sz	µm
Sa	µm
Smr (c = 1 µm sous le pic le plus haut)	%
Smc (p = 10%)	µm
Sxp (p = 50%, q = 97.5%)	µm
Vm (p = 10%)	µm³/µm²
Vv (p = 10%)	µm³/µm²
Vmp (p = 10%)	µm³/µm²
Vmc (p = 10%, q = 80%)	µm³/µm²
Vvc (p = 10%, q = 80%)	µm³/µm²
Vvv (p = 80%)	µm³/µm²
Sdq	<no unit>
