# Supplementary material for: Optimization of use-wear detection and characterization on stone tool surfaces
Source: Sci Rep. 2021 Dec 17;11:24197. doi: 10.1038/s41598-021-03663-4 (PMC8683413; doi:10.1038/s41598-021-03663-4)
Supplement: Supplementary file 8 — Supplementary Information 8. [file 41598_2021_3663_MOESM8_ESM.rmd]

---
title: "Optimization of use-wear detection and characterization on stone tool surfaces"
author: "Borel Antony, Deltombe Raphaël, Moreau Philippe, Ingicco Thomas, Bigerelle Maxence, Marteau Julie"
output: html_document
---


```{r setup, include=FALSE}
knitr::opts_chunk$set(echo = TRUE)
```

The code below will allow you to reproduce all graphics and statistical tests presented in the paper.

### Run necessary packages and import data
***
#### Run required libraries:
```{r message = FALSE, warning = FALSE}
library(tidyverse)
library(readxl)
library(ggpubr)
library(knitr)
```

***
#### Import Supplementary Table S2:
```{r}
tableS2 <- read_excel(path="Supplementary Table S2_20210928.xlsx", sheet = "SupTableS2", range = "A3:S123", col_names = TRUE)
kable(tableS2)
```
```{r}
## Convert characters to factors
tableS2[,2:4] <- tableS2[,2:4] %>% mutate_if(is.character, as.factor)
## Convert numeric to factors
tableS2[,1] <- tableS2[,1] %>% mutate_if(is.numeric, as.factor)
```

### Analysis of unfiltered surfaces
#### Prepare datasets
```{r}
# Creation of the tibble of unfiltered surfaces
tableS2wf <- tableS2[which(tableS2$Processing=="Unfiltered"),]

# Creation of the tibble of unfiltered surfaces before use
init.wf <- tableS2wf %>% filter(Cycles=="0")

# Creation of the tibble of unfiltered surfaces after 10000 cycles of use
end.wf <- tableS2wf %>% filter(Cycles=="10000")
```

#### Compute Sa ratios of the difference between surfaces measured after 0 and 10000 cycles:
```{r results='asis'}
ratios <- (end.wf[,"Sa"]-init.wf[,"Sa"])/init.wf[,"Sa"]*100
surfnames <- rownames(ratios)
surfratioswf <- cbind(surfnames, ratios)
colnames(surfratioswf) <- c("Surfaces number", "Sa")
kable(surfratioswf, align="c")
```
#### Compute Sa mean and SD after 0 and 10000 cycles:
```{r}
mean(init.wf$Sa)
sd(init.wf$Sa)

mean(end.wf$Sa)
sd(end.wf$Sa)
```

#### Plot histogram of Sa values without filtering for surfaces corresponding to 0 and 10000 cycles:
```{r echo=FALSE}
count <- ggplot(tableS2wf, aes(x=Sa, color=Cycles, fill=Cycles)) +
  geom_histogram(color="black", binwidth=0.4, position="dodge", alpha=0.5, lwd=0.5)+
  labs(x=NULL, y = "Number of observations")+
  scale_fill_manual(values=c("#00AFBB", "#E7B800"))+
  scale_y_continuous(breaks = c(5,10,15))+
  theme_classic()+
  theme(legend.position = c(0.8, 0.6), plot.margin = margin(0, 0, -0.63, 0.70, "cm"),
        axis.title.y = element_text(vjust=4))+
  rremove("x.axis")+
  rremove("x.text") +
  rremove("x.ticks")

dens <- ggplot(tableS2wf, aes(x=Sa, color=Cycles, fill=Cycles, ..scaled..)) +
  geom_density(color="black", alpha=0.6, lwd=0.5)+
  labs(x="Sa (µm)", y = "Density")+
  scale_fill_manual(values=c("#00AFBB", "#E7B800"))+
  scale_y_reverse()+
  scale_x_continuous(limits=c(-0.2, 6.6))+
  theme_classic()+
  theme(legend.position = "none", plot.margin = margin(0, 0, 0, 0.42, "cm"),
        panel.background = element_rect(fill = "transparent",colour = NA),
        plot.background = element_rect(fill = "transparent",colour = NA))

ggarrange(count, dens, heights = c(2, 0.5),
          ncol = 1, nrow = 2)
```

#### Plot boxplot of Sa values without filtering for surfaces corresponding to 0 and 10000 cycles:
```{r echo=FALSE}
ggplot(tableS2wf, aes(x=Cycles, y=Sa, fill=Cycles)) +
  geom_boxplot()+
  labs(y="Sa (µm)")+
  scale_fill_manual(values=c("#00AFBB", "#E7B800"))
```

#### Two-samples Wilcoxon signed-rank test comparing the Sa values without filtering for surfaces corresponding to 0 and 10000 cycles:
```{r}
wilcox.test(init.wf$Sa, end.wf$Sa, alternative = "two.sided", paired = TRUE)
```


### Analysis of filtered surfaces
#### Prepare datasets
```{r}
# Creation of the tibble of filtered surfaces
tableS2HPf <- tableS2[which(tableS2$Processing=="HPFiltered"),]

# Creation of the tibble of filtered surfaces before use
init.HPf <- tableS2HPf %>% filter(Cycles=="0")

# Creation of the tibble of filtered surfaces after 10000 cycles of use
end.HPf <- tableS2HPf %>% filter(Cycles=="10000")
```

#### Compute Sa mean and SD after 0 and 10000 cycles:
```{r}
mean(init.HPf$Sa)
sd(init.HPf$Sa)

mean(end.HPf$Sa)
sd(end.HPf$Sa)
```

#### Two-samples Wilcoxon signed-rank test comparing the Sa values with filtering for surfaces corresponding to 0 and 10000 cycles:
```{r}
wilcox.test(init.HPf$Sa, end.HPf$Sa, alternative = "two.sided", paired = TRUE)
```

#### Plot histogram of Sa values with filtering for surfaces corresponding to 0 and 10000 cycles:
```{r echo=FALSE}
count <- ggplot(tableS2HPf, aes(x=Sa, color=Cycles, fill=Cycles)) +
  geom_histogram(color="black", binwidth=0.03, position="dodge", alpha=0.5, lwd=0.5)+
  labs(x=NULL, y = "Number of observations")+
  scale_fill_manual(values=c("#00AFBB", "#E7B800"))+
  scale_y_continuous(breaks = c(2,4,6,8))+
  theme_classic()+
  theme(legend.position = c(0.2, 0.6), plot.margin = margin(0, 0, -0.63, 0.95, "cm"),
        axis.title.y = element_text(vjust=7))+
  rremove("x.axis")+
  rremove("x.text") +
  rremove("x.ticks")

dens <- ggplot(tableS2HPf, aes(x=Sa, color=Cycles, fill=Cycles, ..scaled..)) +
  geom_density(color="black", alpha=0.6, lwd=0.5)+
  labs(x="Sa (µm)", y = "Density")+
  scale_fill_manual(values=c("#00AFBB", "#E7B800"))+
  scale_y_reverse()+
  scale_x_continuous(limits=c(-0.015, 0.465))+
  theme_classic()+
  theme(legend.position = "none", plot.margin = margin(0, 0, 0, 0.5, "cm"),
        panel.background = element_rect(fill = "transparent",colour = NA),
        plot.background = element_rect(fill = "transparent",colour = NA))

ggarrange(count, dens, heights = c(2, 0.5),
          ncol = 1, nrow = 2)
```

#### Plot boxplot of Sa values with filtering for surfaces corresponding to 0 and 10000 cycles:
```{r echo=FALSE}
ggplot(tableS2HPf, aes(x=Cycles, y=Sa, fill=Cycles)) +
  geom_boxplot()+
  labs(y="Sa (µm)")+
  scale_fill_manual(values=c("#00AFBB", "#E7B800"))
```


### Roughness parameters test for detection of differences between surfaces corresponding to 0 and 10000 cycles before and after filtering
#### Before filtering
```{r}
# Compute non-parametric two-tailed Wilcoxon signed-rank exact test for paired sample
Sq.wf <- wilcox.test(init.wf$Sq, end.wf$Sq, alternative = "two.sided", paired = TRUE)
Sp.wf <- wilcox.test(init.wf$Sku, end.wf$Sku, alternative = "two.sided", paired = TRUE)
Sv.wf <- wilcox.test(init.wf$Sp, end.wf$Sp, alternative = "two.sided", paired = TRUE)
Sz.wf <- wilcox.test(init.wf$Sv, end.wf$Sv, alternative = "two.sided", paired = TRUE)
Sku.wf <- wilcox.test(init.wf$Sz, end.wf$Sz, alternative = "two.sided", paired = TRUE)
Smr.wf <- wilcox.test(init.wf$Smr, end.wf$Smr, alternative = "two.sided", paired = TRUE)
Smc.wf <- wilcox.test(init.wf$Smc, end.wf$Smc, alternative = "two.sided", paired = TRUE)
Sxp.wf <- wilcox.test(init.wf$Sxp, end.wf$Sxp, alternative = "two.sided", paired = TRUE)
Vm.wf <- wilcox.test(init.wf$Vm, end.wf$Vm, alternative = "two.sided", paired = TRUE)
Vv.wf <- wilcox.test(init.wf$Vv, end.wf$Vv, alternative = "two.sided", paired = TRUE)
Vmp.wf <- wilcox.test(init.wf$Vmp, end.wf$Vmp, alternative = "two.sided", paired = TRUE)
Vmc.wf <- wilcox.test(init.wf$Vmc, end.wf$Vmc, alternative = "two.sided", paired = TRUE)
Vvc.wf <- wilcox.test(init.wf$Vvc, end.wf$Vvc, alternative = "two.sided", paired = TRUE)
Vvv.wf <- wilcox.test(init.wf$Vvv, end.wf$Vvv, alternative = "two.sided", paired = TRUE)

# Extract p-values
pval.paramwf <- c(Sq.wf$p.value,
                   Sp.wf$p.value,
                   Sv.wf$p.value,
                   Sz.wf$p.value,
                   Sku.wf$p.value,
                   Smr.wf$p.value,
                   Smc.wf$p.value,
                   Sxp.wf$p.value,
                   Vm.wf$p.value,
                   Vv.wf$p.value,
                   Vmp.wf$p.value,
                   Vmc.wf$p.value,
                   Vvc.wf$p.value,
                   Vvv.wf$p.value)

# Extract test statistics
stat.paramwf <- c(Sq.wf$statistic,
                   Sp.wf$statistic,
                   Sv.wf$statistic,
                   Sz.wf$statistic,
                   Sku.wf$statistic,
                   Smr.wf$statistic,
                   Smc.wf$statistic,
                   Sxp.wf$statistic,
                   Vm.wf$statistic,
                   Vv.wf$statistic,
                   Vmp.wf$statistic,
                   Vmc.wf$statistic,
                   Vvc.wf$statistic,
                   Vvv.wf$statistic)

# Adjust p-values for multiple testing with Holm correction build a table of corrected p-values
pval.paramwf.cor <- p.adjust(p=pval.paramwf, method = "holm", n = length(pval.paramwf))
param <- c("Sq", "Sp", "Sv", "Sz", "Sku", "Smr", "Smc", "Sxp", "Vm", "Vv", "Vmp", "Vmc", "Vvc", "Vvv")
pval.paramwf.cor.tab <- data.frame(param, stat.paramwf, pval.paramwf.cor)
colnames(pval.paramwf.cor.tab) <- c("Parameters", "Test statistic", "Adjusted p-value")
options(scipen = 999)
kable(pval.paramwf.cor.tab)
```

#### After filtering
```{r}
# Compute non-parametric two-tailed Wilcoxon signed-rank exact test for paired sample
Sq.HPf <- wilcox.test(init.HPf$Sq, end.HPf$Sq, alternative = "two.sided", paired = TRUE)
Sku.HPf <- wilcox.test(init.HPf$Sku, end.HPf$Sku, alternative = "two.sided", paired = TRUE)
Sp.HPf <- wilcox.test(init.HPf$Sp, end.HPf$Sp, alternative = "two.sided", paired = TRUE)
Sv.HPf <- wilcox.test(init.HPf$Sv, end.HPf$Sv, alternative = "two.sided", paired = TRUE)
Sz.HPf <- wilcox.test(init.HPf$Sz, end.HPf$Sz, alternative = "two.sided", paired = TRUE)
Smr.HPf <- wilcox.test(init.HPf$Smr, end.HPf$Smr, alternative = "two.sided", paired = TRUE)
Smc.HPf <- wilcox.test(init.HPf$Smc, end.HPf$Smc, alternative = "two.sided", paired = TRUE)
Sxp.HPf <- wilcox.test(init.HPf$Sxp, end.HPf$Sxp, alternative = "two.sided", paired = TRUE)
Vm.HPf <- wilcox.test(init.HPf$Vm, end.HPf$Vm, alternative = "two.sided", paired = TRUE)
Vv.HPf <- wilcox.test(init.HPf$Vv, end.HPf$Vv, alternative = "two.sided", paired = TRUE)
Vmp.HPf <- wilcox.test(init.HPf$Vmp, end.HPf$Vmp, alternative = "two.sided", paired = TRUE)
Vmc.HPf <- wilcox.test(init.HPf$Vmc, end.HPf$Vmc, alternative = "two.sided", paired = TRUE)
Vvc.HPf <- wilcox.test(init.HPf$Vvc, end.HPf$Vvc, alternative = "two.sided", paired = TRUE)
Vvv.HPf <- wilcox.test(init.HPf$Vvv, end.HPf$Vvv, alternative = "two.sided", paired = TRUE)

# Extract p-values
pval.paramHPf <- c(Sq.HPf$p.value,
                   Sp.HPf$p.value,
                   Sv.HPf$p.value,
                   Sz.HPf$p.value,
                   Sku.HPf$p.value,
                   Smr.HPf$p.value,
                   Smc.HPf$p.value,
                   Sxp.HPf$p.value,
                   Vm.HPf$p.value,
                   Vv.HPf$p.value,
                   Vmp.HPf$p.value,
                   Vmc.HPf$p.value,
                   Vvc.HPf$p.value,
                   Vvv.HPf$p.value)

# Extract test statistics
stat.paramHPf <- c(Sq.HPf$statistic,
                   Sp.HPf$statistic,
                   Sv.HPf$statistic,
                   Sz.HPf$statistic,
                   Sku.HPf$statistic,
                   Smr.HPf$statistic,
                   Smc.HPf$statistic,
                   Sxp.HPf$statistic,
                   Vm.HPf$statistic,
                   Vv.HPf$statistic,
                   Vmp.HPf$statistic,
                   Vmc.HPf$statistic,
                   Vvc.HPf$statistic,
                   Vvv.HPf$statistic)

# Adjust p-values for multiple testing with Holm correction build a table of corrected p-values
pval.paramHPf.cor <- p.adjust(p=pval.paramHPf, method = "holm", n = length(pval.paramHPf))
param <- c("Sq", "Sp", "Sv", "Sz", "Sku", "Smr", "Smc", "Sxp", "Vm", "Vv", "Vmp", "Vmc", "Vvc", "Vvv")
pval.paramHPf.cor.tab <- data.frame(param, stat.paramHPf, pval.paramHPf.cor)
colnames(pval.paramHPf.cor.tab) <- c("Parameters", "Test statistic", "Adjusted p-value")
options(scipen = 999)
kable(pval.paramHPf.cor.tab)
```


### Analysis of the effect of the heterogeneity of surfaces
#### Import Supplementary Table S4:
```{r}
tableS4 <- read_excel(path="Supplementary Table S4_20210928.xlsx", sheet = "SupTableS4", range = "A3:S83", col_names = TRUE)
## Convert characters to factors
tableS4[,1:4] <- tableS4[,1:4] %>% mutate_if(is.character, as.factor)
kable(tableS4)
```

#### Arithmetic mean deviation (Sa) computed for the 10 selected measurements showing the largest wear traces without filtering (on the left) and with filtering (on the right). High-pass filter with a 25 µm cut-off length.
```{r, fig.dim = c(15, 6)}
tableS4wf <- tableS4[which(tableS4$Processing=="Unfiltered"),]
selec10.wf <- ggplot(tableS4wf, aes(x=Location, y=Sa, color=Cycles)) +
  geom_point(size=3) +
  labs(x="Location", y = "Sa (µm)")

tableS4HPf <- tableS4[which(tableS4$Processing=="HPFiltered"),]
selec10.HPf <- ggplot(tableS4HPf, aes(x=Location, y=Sa, color=Cycles)) +
  geom_point(size=3) +
  labs(x="Location", y = "Sa (µm)")

ggarrange(selec10.wf, selec10.HPf, ncol = 2, nrow = 1)
```

#### Arithmetic mean deviation (Sa) computed using masks for the 10 selected measurements showing the largest wear traces without filtering (on the left) and with filtering (on the right). High-pass filter with a 25 µm cut-off length.
```{r, fig.dim = c(15, 6)}
tableS4wfm <- tableS4[which(tableS4$Processing=="Masked_Unfiltered"),]
selec10.wfm <- ggplot(tableS4wfm, aes(x=Location, y=Sa, color=Cycles)) +
  geom_point(size=3)+
  labs(x="Location", y = "Sa (µm)")

tableS4HPfm <- tableS4[which(tableS4$Processing=="Masked_HPFiltered"),]
selec10.HPfm <- ggplot(tableS4HPfm, aes(x=Location, y=Sa, color=Cycles)) +
  geom_point(size=3)+
  labs(x="Location", y = "Sa (µm)")

ggarrange(selec10.wfm, selec10.HPfm, ncol = 2, nrow = 1)
```

#### Comparison of Sa ratios computed with access to the initial surfaces versus with the proposed methodology using masks
```{r, fig.dim = c(10, 6)}
#### Compute Sa ratios of the difference between filtered surfaces measured after 0 and 10000 cycles:
select10init.HPf <- tableS4HPf %>% filter(Cycles=="0")
select10end.HPf <- tableS4HPf %>% filter(Cycles=="10000")
select10ratios <- ((select10end.HPf[,"Sa"]-select10init.HPf[,"Sa"])/select10init.HPf[,"Sa"])*100
select10ratios

# Compute Sa ratios of the difference between unworn and worn filtered and masked surfaces measured after 10000 cycles:
select10init.HPfm <- tableS4HPfm %>% filter(Cycles=="10000_unworn")
select10end.HPfm <- tableS4HPfm %>% filter(Cycles=="10000_worn")
select10ratiosMasked <- ((select10end.HPfm[,"Sa"]-select10init.HPfm[,"Sa"])/select10init.HPfm[,"Sa"])*100

# Build table for plot of ratios
tabratiosA <- cbind(rep("With initial surface",10), select10end.HPf[,2], select10ratios)
colnames(tabratiosA) <- c("Method", "Location", "Sa")
tabratiosB <- cbind(rep("With mask",10), select10end.HPfm[,2], select10ratiosMasked)
colnames(tabratiosB) <- c("Method", "Location", "Sa")
tabratios <- rbind(tabratiosA, tabratiosB)

ggplot(tabratios, aes(x=Location, y=Sa, color=Method)) +
  geom_point(size=3)+
  labs(x="Location", y = "Sa ratio (µm)") +
  theme(axis.text.x = element_text(angle=45, vjust = 1, hjust = 1))
```
